# Supplementary material for: First report of Culex flavivirus infection from Culex coronator (Diptera: Culicidae), Colombia
Source: Virol J. 2019 Jan 3;16:1. doi: 10.1186/s12985-018-1108-2 (PMC6318882; doi:10.1186/s12985-018-1108-2)
Supplement: Supplementary file 1 — Culex flavivirus aligment Bayesian inference phylogeny of representatives CxFv sequences belonging to different geographic regions strains obtained from the GenBank database. (FAS 29 kb) [file 12985_2018_1108_MOESM1_ESM.fas]

>KT307717.1 Culex flavivirus strain COL PM 212 nonstructural protein 5 gene, partial cds
ATTGGGCGATTCAAACGTAATGATCCGGTGCAGCGAGACGCTCCTCCAAAGCTCGAGATG
GGCACTCGAAGCGATCCCCGGGCAAAAGTGAAGCTGCAAGACCCAACAATCGTTGCAGGT
CGCGTGAAGAGGTTGCGAGAGGAAAACGCCAGCACATGGTTCGTAGATCGTGAGCACCCT
TATCAATCGTTCAACTATCACGGGTCTTTTGTCACTGATGACATCTCGCCAGGAGGGCAG
ACGGTCAACCCGATGATGCGCCGAATAATGTGGCCTTGGGATTTTCTTTCTCGTGTGACG
ACGTTCATGATGACAGATGTGTCAACGTACGCACAGCAGAAGATTCTGCGTGAAAAGGTT
GACACGCTGACGCTTGAACCAGACCAGCGGACTCGGGCTATCAATCGGTTGATCATGCGG
CATTTCTCTGCGATGTTCAAACGGCGCGGATTGGCCCCGCGAATCCTCACTCCGGTGGAG
TACATGAGTAACGTGAAAAGCGGAGCTGCCATTGGAGGGTGGAGCAAGGAGATGCCATGG
AACAAAGTGCAGGAAGCTTTAGCTGACCCTGTCTTTTGGCGCATGGTGGCTGACGAGCGA
GCCAGGCATCTGCGTGGGGACTGTGAGTTGTGTGTGTTCAACACAATGGGCAAGAAGGAG
AAGAAGCCCTCCTCTTTCGGCGAGGCGCGAGGATCACGGATTATCTGGTACATGTGGCTC
GGAAGTCGGTTTTTGGAGTACGAAGCACTTGGATTTCT
>KR014201.1 Culex flavivirus strain CxFv COL PM_149 nonstructural protein 5 gene, partial cds
ATTGGGCGATTCAAACGTAATGATCCGGTGCAGCGAGACGCTCCTCCAAAGCTCGAGATG
GGCACTCGAAGCGATCCCCGGGCAAAAGTGAAGCTGCAAGACCCAACAATCGTTGCAGGT
CGCGTGAAGAGGTTGCGAGAGGAAAACGCCAGCACATGGTTCGTAGATCGTGAGCACCCT
TATCAATCGTTCAACTATCACGGGTCATTTGTCACTGATGACATCTCGCCAGGAGGGCAG
ACGGTCAACCCGATGATGCGCCGAATAATGTGGCCTTGGGATTTTCTTTCTCGTGTGACG
ACGTTCATGATGACAGATGTGTCAACGTACGCACAGCAGAAGATTCTGCGTGAAAAGGTT
GACACGCTGACGCTTGAACCAGACCAGCGGACTCGGGCTATCAATCGGTTGATCATGCGG
CATTTCTCTGCGATGTTCAAACGGCGCGGATTGGCCCCGCGAATCCTCACTCCGGTGGAG
TACATGAGTAACGTGAAAAGCGGAGCTGCCATTGGAGGGTGGAGCAAGGAGATGCCATGG
AACAAAGTGCAGGAAGCTTTAGCTGACCCTGTCTTTTGGCGCATGGTGGCTGACGAGCGA
GCCAGGCATCTGCGTGGGGACTGTGAGTTGTGTGTGTTCAACACAATGGGCAAGAAGGAG
AAGAAGCCCTCCTCTTTCGGCGAGGCGCGAGGATCACGGATTATCTGGTACATGTGGCTC
GGAAGTCGGTTTTTGGAGTACGAAGCACTTGGATTTCT
>KT726939.1 Culex flavivirus isolate BR_SJRP_01_2012 polyprotein gene, complete cds
ATTGGGCGATTCAAACGTAATGATCCGGTGCAGCGAGACGCTCCTCCAAAGCTCGAGATG
GGCACTCGAAGCGATCCCCGGGCAAAGGTGAAGCTGCAAGACCCAACAATCGTTGCAGGT
CGCGTGAAGAGGTTGCGAGAGGAAAACGCCAGCACATGGTTCGTAGATCGTGAGCACCCT
TATCAATCGTTCAACTATCACGGGTCATTTGTCACTGATGACATCTCGCCAGGAGGGCAG
ACGGTCAACCCGATGATGCGCCGAATAATGTGGCCTTGGGATTTTCTTTCTCGTGTGACG
ACGTTCATGATGACAGATGTGTCAACGTACGCACAGCAGAAGATTCTGCGTGAAAAGGTT
GACACGCTGACGCTTGAACCAGACCAGCGGACTCGGGCTATCAATCGGTTGATCATGCGG
CATTTCTCTGCGATGTTCAAACGGCGCGGATTGGCCCCGCGAATTCTCACTCCGGTGGAG
TACATGAGTAACGTGAAAAGCGGAGCTGCCATTGGAGGGTGGAGCAAGGAGATGCCATGG
AACAAAGTGCAGGAAGCTTTAGCTGACCCTGTCTTTTGGCGCATGGTGGCTGACGAGCGA
GCCAGGCATCTGCGTGGGGACTGTGAGTTGTGTGTGTTCAACACAATGGGCAAGAAGGAG
AAGAAGCCCTCCTCTTTCGGCGAGGCGCGAGGATCACGGATTATCTGGTACATGTGGCTC
GGAAGTCGGTTTTTGGAGTACGAAGCACTTGGATTTCT
>EU879060.1 Culex flavivirus strain CxFV-Mex07, complete genome
ATTGGGCGATTCAAACGTAATGATCCGGTGCAGCGAGACGCTCCTCCAAAGCTCGAGATG
GGCACTCGAAGCGATCCCCGGGCAAAAGTGAAGCTGCAAGACCCAACAATCGTTGCAGGT
CGCGTGAAGCGGTTGCGAGAGGAAAACGCCAGCACATGGTTCGTAGATCGTGAACACCCT
TATCAATCGTTCAACTATCACGGGTCATTTGTCACTGACGACATCTCTCCAGGAGGGCAG
ACGGTCAACCCGATGATGCGCCGAATAATGTGGCCGTGGGATTTTCTTTCTCGTGTGACG
ACGTTCATGATGACAGACGTGTCAACGTACGCTCAGCAGAAGATTCTGCGTGAAAAGGTT
GACACGCTGACGCTTGAACCAGACCAGCGGACTCGGGCTATCAATCGGTTGATCATGCGG
CATTTCTCTGCGATGTTCAAACGGCGCGGATTGGCCCCGCGAATTCTCACTCCGGTGGAG
TACATGAGTAACGTGAAAAGCGGAGCTGCCATTGGAGGGTGGAGCAAGGAGATGCCATGG
AACAAGGTGCAGGAGGCTTTAGCTGACCCTGTCTTTTGGCGCATGGTGGCTGACGAGCGA
GCCCGGCATCTGCGTGGGGACTGTGAGCTGTGTGTGTTCAACACAATGGGCAAGAAGGAA
AAGAAGCCCTCCTCTTTCGGCGAGGCGCGAGGATCACGGATTATCTGGTACATGTGGCTC
GGAAGTCGGTTTTTGGAGTACGAAGCACTTGGATTTCT
>GQ165808.1 Culex flavivirus strain Uganda08 polyprotein gene, partial cds
ATTGGGCGATTCAAACGTAATGATCCGGTGCAGCGAGACGCTCCTCCAAAGCTCGAGATG
GGCACTCGAAGCGATCCCCGGGCAAAAGTGAAGCTACAAGACCCAACAATCGTTGCAGGT
CGCGTGAAGAGGTTGCGAGAGGAAAACGCCAGCACATGGTTCGTAGATCGTGAACACCCT
TATCAATCGTTCAACTATCACGGGTCATTTGTCACTGACGACATCTCTCCAGGAGGGCAG
ACGGTTAACCCGATGATGCGCCGAATAATGTGGCCGTGGGATTTTCTCTCTCGTGTGACG
ACGTTCATGATGACAGATGTGTCAACGTACGCACAGCAGAAGATTCTTCGTGAAAAGGTT
GACACGCTGACGCTTGAACCAGACCAGCGGACTCGGGCTATCAATCGGTTGATCATGCGG
CATTTCTCCGCGATGTTCAAACGGCGCGGATTGGCCCCACGAATTCTCACGCCGGCGGAG
TACATGAGTAACGTGAAAAGCGGCGCTGCCATTGGAGGGTGGAGCAAGGAGATGCCATGG
AACAAGGTGCAGGAAGCTTTAGCTGACCCTGTCTTTTGGCGCATGGTGGCTGACGAGCGA
GCCCGGCATCTGCGTGGAGAGTGTGAGTTGTGTGTGTTCAACACAATGGGCAAGAAGGAG
AAGAAGCCCTCCTCTTTCGGCGAGGCGCGAGGATCACGGATTATCTGGTACATGTGGCTC
GGAAGCCGGTTTTTGGAGTACGAAGCACTTGGATTTCT
>JX897904.1 Culex flavivirus strain TW100322 polyprotein gene, partial cds
ATTGGGCGCTTCAAACGTAATGATCCGGTGCAGCGAGACGCTCCTCCAAAGCTCGAGATG
GGCACTCGAAGTGATCCCCGGGCAAAAGTGAAACTGCAGGACCAAACAATCGTTGCAGGT
CGCGTGAAGAGGCTGCGAGAGGAAAACGCCAGCACATGGTTCGTGGATCGTGAACACCCT
TATCAATCGTTCAACTATCACGGATCATTTGTCACCGACGACATCTCTCCAGGAGGGCAG
ACAGTCAACCCGATGATGCGCCGAATAATGTGGCCATGGGATTTCCTCTCTCGTGTGACG
ACGTTCATGATGACAGATGTGTCAACGTACGCCCAGCAGAAGATTCTTCGTGAAAAGGTT
GACACGCTTACGCTTGAACCAGACCAGCGGACTCGGGCTATCAATAGGTTGATCATGCGG
CATTTCTCTGCGATGTTCAAACGGCGAGGATTAGCCCCGCGAATTCTCACTCCGGCGGAG
TACATGAGCAACGTGAAAAGCGGAGCTGCCATTGGAGGGTGGAGCAAGGAGATGCCATGG
AACAAGGTGCAAGAAGCCTTAGCTGACCCTGTCTTTTGGCGCATGGTTGCCGATGAGCGA
GCCCGGCATCTGCGTGGAGATTGTGAGTTGTGCGTGTTCAACACAATGGGCAAGAAGGAG
AAGAAGCCCTCCTCTTTCGGCGAAGCGCGAGGATCAAGGATTATCTGGTACATGTGGCTC
GGAAGTCGGTTCTTGGAGTACGAAGCACTTGGATT
>HQ605703.1 Culex flavivirus strain BR-SJPR-2007-56c NS5 protein gene, partial cds
ATTGGGCGATTCAACCGTAATGATCCGGTGCGGCGAGACGCTCCTCCAAAGCTCGAGATG
GGCACTCGAAGCGATCCCCGGGCAAAAGTGAAGCTGCAAGACCCAACAATCGTTGCAGGT
CGCGTGAAGAGGTTGCGAGAGGAAAACGCCAGCACATGGTTCGTAGATCGTGAGCACCCT
TATCAATCGTTCAACTATCACGGGTCATTTGTCACTGATGACATCTCGCCAGGAGGGCAG
ACGGTCAACCCGATGATGCGCCGAATAATGTGGCCTTGGGATTTTCTTTCTCGTGTGACG
ACGTTCATGATGACAGATGTGTCAACGTACGCACAGCAGAAGATTCTGCGTGAAAAGGTT
GACACGCTGACGCTTGAACCAGACCAGCGGACTCGGGCTATCAATCGGTTGATCATGCGG
CATTTCTCTGCGATGTTCAAACGGCGCGGATTGGCCCCGCGAATTCTCACTCCGGTGGAG
TACATGAGTAACGTGAAAAGCGGAGCTGCCATTGGAGGGTGGAGCAAGGAGATGCCATGG
AACAAAGTGCAGGAAGCTTTAGCTGACCCTGTCTTTTGGCGCATGGTGGCTGACGAGCGA

>HQ605702.1 Culex flavivirus strain BR-SJPR-2008-55c NS5 protein gene, partial cds
ATTGGGCGATTCAAACGTAATGATCCGGTGCAGCGAGACACTCCTCCAAAGCTCGAGATG
GGCACTCGAGGCGATCCCCGGGCAAAAGTGAAGCTGCAAGACCCAACAATCGTTGCAGGT
CGCGTGAAGAGGTTGCGAGAGGAAAACGCCAGCACATGGTTCGTAGATCGTGAGCACCCT
TATCAATCGTTCAACTATCACGGGTCATTTGTCACTGATGACATCTCGCCAGGAGGGCAG
ACGGTCAACCCGATGATGCGCCGAATAATGTGGCCTTGGGATTTTCTTTCTCGTGTGACG
ACGTTCATGATGACAGATGTGTCAACGTACGCACAGCAGAAGATTCTGCGTGAAAAGGTT
GACACGCTGACGCTTGAACCAGACCAGCGGACTCGGGCTATCAATCGGTTGATCATGCGG
CATTTCTCTGCGATGTTCAAACGGCGCGGATTGGCCCCGCGAATTCTCACTCCGGTGGAG
TACATGAGTAACGTGAAAAGCGGAGCTGCCATTGGAGGGTGGAGCAAGGAGATGCCATGG
AACAAAGTGCAGGAAGCTTTAGCTGACCCTGTCTTTTGGCGCATGGTGGCTGACGAGCGA

>HQ605704.1 Culex flavivirus strain BR-SJPR-2007-26c NS5 protein gene, partial cds
ATTGGGCGATTCAAACGTAATGATCCGGTGCAGCGAGACGCTCCTCCAAAGCTCGAGATG
GGCACTCGAAGCGATCCCCGGGCAAAAGTGAAGCTGCAAGACCCGACAATCGTTGCAGGT
CGCGTGAAGAGGTTGCGAGAGGAAAACGCCAGCACATGGTTCGTAGATCGTGAGCACCCT
TATCAATCGTTCAACTATCACGGGTCATTTGTCACTGATGACATCTTGCCAGGAGGGCAG
ACGGTCAACCCGATGATGCGCCGAATAATGTGGCCTTGGGATTTTCTTTCTCGTGTGACG
ACGTTCATGATGACAGATGTGTCAACGTACGCACAGCAGAAGATTTTGCGTGAAAAGGTT
GACACGCTGACGCTTGAACCAGACCAGCGGACTCGGGCTACCAATCGGTTGATCATGCGG
CATTTCTCTGCGATGTTCAAACGGCGCGGATTGGCCCCGCGAATTCTCACTCCGGTGGAG
TACATGAGTAATGTGAAAAGCGGAGCTGCCATTGGAGGGTGGAGCAAGGAGATGCCATGG
AACAAAGTGCAGGAAGCTTTAGCTGACCCTGTCTTTTGGCGCATGGTGGCTGACGAGCGA

>AB701775.1 Culex flavivirus RNA, complete genome, strain: Toyama1431
ATTGGGCGCTTCAAGCGTAATGACCCGGTGCAGCAGGATGCTCCTCCAAAGCTCGAGATG
GGCACTCGAAGTGACCCCCGGGCAAAAGTGAAGCTGCAGGACCGGACAATCGTTGCTGGC
CGCGTGAAGAGGTTGCGAGAGGAAAACGCCAGCACATGGTTCGTGGACCGTGAACACCCC
TACCAATCGTTCAACTACCACGGGTCATTTGTCACTGACGACATCTCTCCCGGAGGGCAG
ACTGTCAACCCGATGATGCGCCGAATAATGTGGCCGTGGGATTTCCTCTCCCGTGTGACG
ACGTTCATGATGACAGATGTGTCAACGTACGCGCAGCAGAAAATTCTCCGTGAGAAGGTG
GACACACTGACGCTTGAACCAGACCAGCGGACCCGAGCTATCAATAGGTTGATCATGCGG
CATTTCTCTGCGATGTTCAAACGGCGAGGATTGGCTCCGAGAATCCTCACTCCGGTGGAG
TACATGAACAACGTGAAAAGCGGTGCCGCCATTGGAGGGTGGAGCAAGGAGATGCCATGG
AACAAGGTGCAAGAAGCTTTAGCTGACCCTGTCTTTTGGCGTATGGTGGCTGATGAACGC
GCTCGGCACCTGCGTGGAGATTGTGAGTTGTGCGTGTTCAACACAATGGGCAAGAAGGAG
AAGAAGCCGTCCTCTTTCGGCGAGGCACGAGGATCAAGGATTATCTGGTACATGTGGCTC
GGAAGTCGGTTTTTGGAGTACGAAGCACTTGGATT
>AB701772.1 Culex flavivirus RNA, complete genome, strain: Toyama740
ATTGGGCGCTTCAAGCGTAACGACCCGGTGCAGCAGGATGCTCCTCCAAAGCTCGAGATG
GGCACTCGAAGTGACCCCCGGGCAAAAGTAAAGCTGCAGGACCCGACAATCGTTGCTGGT
CGCGTGAAGAGGTTGCGAGAGGAAAACGCCAGCACATGGTTCGTGGATCGTGAACACCCT
TACCAATCGTTCAACTACCACGGGTCATTCGTCACTGACGATATCTCTCCAGGAGGGCAG
ACTGTCAACCCGATGATGCGCCGAATAATGTGGCCGTGGGATTTCCTCTCCCGTGTGACG
ACGTTTATGATGACAGATGTGTCAACGTACGCGCAGCAGAAAATTCTCCGTGAGAAGGTG
GACACACTGACGCTTGAACCAGACCAGCGGACCCGAGCTATCAATAGGTTGATCATGCGG
CATTTCTCTGCGATGTTCAAACGGCGAGGATTGGCTCCGAGAATCCTCACTCCGGTTGAG
TACATGAACAACGTGAAAAGCGGAGCCGCCATTGGAGGGTGGAGCAAGGAGATGCCATGG
AACAAGGTGCAAGAAGCCTTAGCTGACCCTGTCTTTTGGCGTATGGTGGCTGATGAACGC
GCCCGGCATCTGCGTGGAGATTGTGAGTTGTGCGTGTTCAACACGATGGGCAAGAAGGAG
AAGAAGCCGTCCTCTTTCGGCGAGGCGCGAGGATCAAGGATTATCTGGTACATGTGGCTC
GGAAGTCGGTTTCTGGAGTACGAAGCACTTGGATT
>AB701770.1 Culex flavivirus RNA, complete genome, strain: Toyama41
ATTGGGCGCTTCAAGCGTAATGACCCGGTGCAGCAGGATGCTCCTCCAAAGCTCGAGATG
GGCACTCGAAGTGACCCCCGGGCAAAAGTGAAGCTGCAGGACCAGACAATCGTTGCTGGC
CGCGTGAAGAGGTTGCGAGAGGAAAACGCCAGCACATGGTTCGTGGACCGTGAACACCCC
TACCAATCGTTCAACTACCACGGGTCATTTGTCACTGACGACATCTCTCCCGGAGGGCAG
ACTGTCAACCCGATGATGCGCCGAATAATGTGGCCGTGGGATTTCCTCTCCCGTGTGACG
ACGTTCATGATGACAGATGTGTCAACGTACGCGCAGCAGAAAATTCTCCGTGAGAAGGTG
GACACACTGACGCTTGAACCAGACCAGCGGACCCGAGCTATCAATAGGTTGATCATGCGG
CATTTCTCTGCGATGTTCAAACGGCGAGGATTGGCTCCGAGAATCCTCACCCCGGTGGAG
TACATGAACAACGTGAAAAGCGGTGCCGCCATTGGAGGGTGGAGCAAGGAGATGCCATGG
AACAAGGTGCAAGAAGCTTTAGCTGACCCTGTCTTTTGGCGTATGGTGGCTGATGAACGC
GCTCGGCACCTGCGTGGAGATTGTGAGTTGTGCGTGTTCAACACAATGGGCAAGAAGGAG
AAGAAGCCGTCCTCTTTCGGCGAGGCGCGAGGATCAAGGATTATCTGGTACATGTGGCTC
GGAAGTCGGTTTTTGGAGTACGAAGCACTTGGATT
>KX924633.1 Culex flavivirus strain Mos102 polyprotein gene, partial cds
ATTGGGCGCTTCAAGCGTAATGACCCGGTGCAGCAGGATGCTCCTCCAAAGCTCGAGATG
GGCACTCGAAGTGACCCTCGGGCAAAAGTGAAGCTGCAGGACCAGACAATCGTTGCTGGC
CGCGTGAAGAGGTTGCGAGAGGAAAACGCCAGCACATGGTTCGTGGACCGTGAACACCCT
TACCAATCGTTCAACTACCACGGGTCATTCGTCACTGACGATATCTCTCCAGGAGGGCAG
ACTGTCAACCCGATGATGCGCCGAATAATGTGGCCGTGGGATTTCCTCTCCCGTGTGACG
ACGTTCATGATGACAGATGTGTCAACGTACGCGCAGCAGAAAATTCTCCGTGAGAAGGTG
GACACACTGACGCTTGAACCAGACCAGCGGACCCGAGCTATCAATAGGTTGATCATGCGG
CATTTCTCTGCGATGTTCAAACGGCGAGGATTGGCTCCGAGAATCCTCACTCCGGTAGAG
TACATGAACAATGTGAAAAGCGGAGCCGCCATTGGAGGGTGGAGCAAGGAGATGCCATGG
AACAAGGTGCAAGAAGCTTTAGCTGACCCTGTCTTTTGGCGTATGGTGGCTGATGAACGC
GCCCGGCACCTGCGTGGAGATTGTGAGTTGTGCGTGTTCAACACAATGGGCAAGAAGGAG
AAGAAGCCGTCCTCTTTCGGCGAGGCACGAGGATCAAGGATTATCTGGTACATGTGGCTC
GGAAGTCGGTTTTTGGAGTACGAAGCACTTGGATT
>KX657782.1 Culex flavivirus strain UWB1, partial genome
ATTGGGCGCTTCAAGCGTAATGACCCGGTGCAGCAGGATGCTCCTCCAAAGCTCGAGATG
GGCACTCGAAGTGACCCCCGGGCAAAAGTGAAGCTGCAGGACCAGGCAATCGTTGCTGGT
CGCGTGAAGAGGTTGCGAGAGGAAAACGCCAGCACATGGTTCGTGGACCGTGAACACCCT
TACCAATCGTTCAACTACCACGGGTCATTTGTCACTGACGACATCTCTCCCGGAGGGCAG
ACTGTCAACCCGATGATGCGCCGAATAATGTGGCCGTGGGATTTCCTCTCCCGTGTGACG
ACGTTCATGATGACAGATGTGTCAACGTATGCGCAGCAGAAAATTCTCCGTGAGAAGGTG
GACACACTGACGCTTGAACCAGACCAGCGGACCCGAGCTATCAATAGGTTGATCATGCGG
CATTTCTCTGCGATGTTCAAACGGCGAGGATTGGCTCCGAGAATCCTCACTCCGGTGGAG
TACATGAACAACGTGAAAAGCGGTGCCGCCATTGGAGGGTGGAGCAAGGAGATGCCATGG
AACAAGGTGCAAGAAGCTTTGGCTGACCCTGTCTTTTGGCGTATGGTGGCTGATGAACGC
GCTCGGCACTTGCGTGGAGATTGTGAGTTGTGCGTGTTCAACACAATGGGCAAGAAGGAG
AAGAAGCCGTCCTCTTTCGGCGAGGCACGAGGATCAAGGATTATCTGGTACATGTGGCTC
GGAAGTCGGTTTTTGGAGTACGAAGCACTTGGATT
>AB701774.1 Culex flavivirus RNA, complete genome, strain: Toyama861
ATTGGGCGCTTCAAGCGTAATGACCCGGTGCAGCAGGATGCTCCTCCAAAGCTCGAGATG
GGTACTCGAAGTGACCCCCGGGCAAAAGTGAAGCTGCAGGACCAGACAATCGTTGCTGGC
CGCGTGAAGAGGTTGCGAGAGGAAAACGCCAGCACATGGTTCGTGGACCGTGAACACCCC
TACCAATCGTTCAACTACCACGGGTCATTTGTCACTGACGACATCTCTCCCGGAGGGCAG
ACTGTCAACCCGATGATGCGCCGAATAATGTGGCCGTGGGATTTCCTCTCCCGTGTGACG
ACGTTCATGATGACAGATGTGTCAACGTACGCGCAGCAGAAAATTCTCCGTGAGAAGGTG
GACACACTGACGCTTGAACCAGACCAGCGGACCCGAGCTATCAATAGGTTGATCATGCGG
CATTTCTCTGCGATGTTCAAACGGCGAGGATTGGCTCCGAGAATCCTCACCCCGGTGGAG
TACATGAACAACGTGAAAAGCGGTGCCGCCATTGGAGGGTGGAGCAAGGAGATGCCATGG
AACAAGGTGCAAGAAGCTTTAGCTGACCCTGTCTTTTGGCGTATGGTGGCTGATGAACGC
GCTCGGCACCTGCGTGGAGATTGTGAGTTGTGCGTGTTCAACACAATGGGCAAGAAGGAG
AAGAAGCCGTCCTCTTTCGGCGAGGCACGAGGATCAAGGATTATCTGGTACATGTGGCTC
GGAAGTCGGTTTTTGGAGTACGAAGCACTTGGATT
>AB701769.1 Culex flavivirus RNA, complete genome, strain: Toyama1849
ATTGGGCGCTTCAGGCGTAATGACCCGGTGCAGCAGGATGCTCCTCCAAAGCTCGAGATG
GGCACTCGAAGTGACCCCCGGGCAAAAGTGAAGCTGCAGGACCAGACAATCGTTGCTGGC
CGCGTGAAGAGGTTGCGAGAGGAAAACGCCAGCACATGGTTCGTGGACCGTGAACACCCC
TACCAATCGTTCAACTACCACGGGTCATTTGTCACTGACGACATCTCTCCCGGAGGGCAG
ACTGTCAACCCGATGATGCGCCGAATAATGTGGCCGTGGGATTTCCTCTCCCGTGTGACG
ACGTTCATGATGACAGATGTGTCAACGTACGCGCAGCAGAAAATTCTCCGTGAGAAGGTG
GACACACTGACGCTTGAACCAGACCAGCGGACCCGAGCTATCAATAGGTTGATCATGCGG
CATTTCTCTGCGATGTTCAAACGGCGAGGATTGGCTCCAAGAATCCTCACTCCGGTGGAG
TACATGAACAACGTGAAAAGCGGTGCCGCCATTGGAGGGTGGAGCAAGGAGATGCCATGG
AACAAGGTGCAAGAAGCTTTAGCTGACCCTGTCTTTTGGCGTATGGTGGCTGATGAACGC
GCTCGGCACCTGCGTGGAGATTGTGAGTTGTGCGTGTTCAACACAATGGGCAAGAAGGAG
AAGAAGCCGTCCTCTTTCGGCGAGGCACGAGGATCAAGGATTATCTGGTACATGTGGCTC
GGAAGTCGGTTTTTGGAGTACGAAGCACTTGGATT
>AB377213.1 Culex flavivirus genomic RNA, complete genome, strain: NIID-21-2
ATTGGGCGCTTCAAGCGTAATGACCCGGTGCAGCAGGATGCTCCTCCAAAGCTCGAGATG
GGCACTCGAAGTGACCCCCGGGCAAAAGTGAAGCTGCAGGACCAGACAATCGTTGCAGGT
CGCGTGAAGAGGTTGCGAGAGGAAAACGCCAGCACATGGTTCGTGGACCGTGAACACCCT
TACCAATCGTTCAACTACCACGGGTCATTTGTCACTGACGACATCTCTCCCGGAGGGCAG
ACTGTCAACCCGATGATGCGCCGAATAATGTGGCCGTGGGATTTCCTCTCCCGTGTGACG
ACGTTCATGATGACAGATGTGTCAACGTACGCGCAGCAGAAAATTCTCCGTGAGAAGGTG
GACACACTGACGCTTGAACCAGATCAGCGGACCCGAGCTATCAATAGGTTGATCATGCGG
CATTTCTCTGCTATGTTCAAACGGCGAGGATTGGCTCCGAGAATCCTCACCCCAGTGGAG
TACATGAACAACGTGAAAAGCGGTGCCGCCATTGGAGGGTGGAGCAAGGAGATGCCATGG
AACAAGGTGCAAGAAGCTTTGGCTGACCCTGTCTTTTGGCGTATGGTGGCTGATGAACGC
GCTCGGCACCTGCGTGGAGATTGTGAGTTGTGCGTGTTCAACACAATGGGCAAGAAGGAG
AAGAAGCCGTCCTCTTTCGGCGAGGCACGAGGATCAAGGATTATCTGGTACATGTGGCTC
GGAAGTCGGTTTTTGGAGTACGAAGCACTTGGATT
>AB262759.2 Culex flavivirus genomic RNA, complete genome, strain: Tokyo
ATTGGGCGCCTCAAGCGTAATGACCCGGTGCAGCAGGATGCTCCTCCAAAGCTCGAGATG
GGCACTCGAAGTGACCCCCGGGCAAAAGTGAAGCTGCAGGACCAGACAATCGTTGCAGGT
CGCGTGAAGAGGTTGCGAGAGGAAAACGCCAGCACATGGTTCGTGGACCGTGAACACCCT
TACCAATCGTTCAACTACCACGGGTCATTTGTCACTGACGACATCTCTCCCGGAGGGCAG
ACTGTCAACCCGATGATGCGCCGAATAATGTGGCCGTGGGATTTCCTCTCCCGTGTGACG
ACGTTCATGATGACAGATGTGTCAACGTACGCGCAGCAGAAAATTCTCCGTGAGAAGGTG
GACACACTGACGCTTGAACCAGATCAGCGGACCCGAGCTATCAATAGGTTGATCATGCGG
CATTTCTCTGCTATGTTCAAACGGCGAGGATTGGCTCCGAGAATCCTCACCCCAGTGGAG
TACATGAACAACGTGAAAAGCGGTGCCGCCATTGGAGGGTGGAGCAAGGAGATGCCATGG
AACAAGGTGCAAGAAGCTTTGGCTGACCCTGTCTTTTGGCGTATGGTGGCTGATGAACGC
GCTCGGCACCTGCGTGGAGATTGTGAGTTGTGCGTGTTCAACACAATGGGCAAGAAGGAG
AAGAAGCCGTCCTCTTTCGGCGAGGCACGAGGATCAAGGATTATCTGGTACATGTGGCTC
GGAAGTCGGTTTTTGGAGTACGAAGCACTTGGATT
>KX512322.1 Culex flavivirus strain NM1 polyprotein gene, partial cds
ATTGGGCGCTTCAAGCGTAATGACCCGGTGCAGCAGGATGCTCCTCCAAAGCTCGAGATG
GGCACTCGAAGTGACCCTCGGGCAAAAGTGAAGCTGCAGGACCAGACAATCGTTGCTGGC
CGCGTGAAGAGGTTGCGAGAGGAAAACGCCAGCACATGGTTCGTGGACCGTGAACACCCT
TACCAATCGTTCAACTACCACGGGTCATTCGTCACTGACGATATCTCTCCAGGAGGGCAG
ACTGTCAACCCGATGATGCGCCGAATAATGTGGCCGTGGGATTTCCTCTCCCGTGTGACG
ACGTTCATGATGACAGATGTGTCAACGTACGCGCAGCAGAAAATTCTTCGTGAGAAGGTG
GACACTCTGACGCTTGAACCAGACCAGCGGACCCGAGCTATCAATAGGTTGATCATGCGG
CATTTCTCTGCGATGTTCAAACGGCGAGGATTGGCTCCGAGAATCCTCACTCCGGTAGAG
TACATGAACAATGTGAAAAGCGGAGCCGCCATTGGAGGGTGGAGCAAGGAGATGCCATGG
AACAAGGTGCAAGAAGCTTTAGCTGACCCTGTCTTTTGGCGTATGGTGGCTGATGAACGC
GCCCGGCACCTGCGTGGAGATTGTGAGTTGTGCGTGTTTAACACAATGGGCAAGAAGGAG
AAGAAGCCGTCCTCTTTCGGCGAGGCACGAGGATCGAGGATTATCTGGTACATGTGGCTC
GGAAGTCGGTTTTTGGAGTACGAAGCCCTTGGATT
>AB701773.1 Culex flavivirus RNA, complete genome, strain: Toyama791
ATTGGGCGCTTCAAGCGTAATGACCCGGTGCAGCAGGATGCTCCTCCAAAGCTCGAGATG
GGCACTCGAAGTGACCCCCGGGCAAAAGTGAAGCTGCAGGACCAGACAATCGTTGCTGGT
CGCGTGAAGAGGTTGCGAGAGGAAAACGCCAGCACATGGTTCGTGGACCGTGAACACCCT
TACCAATCGTTCAACTACCACGGGTCATTCGTCACTGACGATATCTCTCCAGGAGGGCAG
ACTGTCAACCCGATGATGCGTCGAATAATGTGGCCGTGGGATTTCCTTTCCCGTGTGACG
ACGTTCATGATGACAGATGTGTCAACGTACGCGCAGCAGAAAATTCTCCGTGAGAAGGTG
GACACACTGACGCTTGAGCCAGACCAGCGGACCCGAGCTATCAATAGGTTGATCATGCGG
CATTTCTCCGCGATGTTCAAACGGCGAGGATTGGCTCCGAGAATCCTCACTCCGGTGGAG
TACATGAACAACGTGAAAAGCGGAGCCGCCATTGGAGGGTGGAGCAAGGAGATGCCATGG
AACAAGGTGCAAGAAGCATTAGCTGACCCCGTCTTTTGGCGTATGGTGGCTGATGAACGC
GCCCGGCACCTGCGTGGAGATTGTGAATTGTGCGTGTTCAACACAATGGGCAAGAAGGAG
AAGAAGCCGTCCTCTTTCGGCGAAGCACGAGGATCAAGGATCATCTGGTACATGTGGCTC
GGAAGTCGGTTTTTGGAGTACGAAGCACTTGGATT
>AB701771.1 Culex flavivirus RNA, complete genome, strain: Toyama75
ATTGGGCGCTTCAAGCGTAATGACCCGGTGCAGCAGGATGCTCCTCCAAAGCTCGAGATG
GGCACTCGAAGTGACCCCCGGGCAAAAGTGAAGCTGCAGGACCAGACAATCGTTGCTGGT
CGCGTGAAGAGGTTGCGAGAGGAAAACGCCAGCACATGGTTCGTGGACCGTGAACACCCT
TACCAATCGTTCAACTACCACGGGTCATTCGTCACTGACGATATCTCTCCAGGAGGGCAG
ACTGTCAACCCGATGATGCGTCGAATAATGTGGCCGTGGGATTTCCTTTCCCGTGTGACG
ACGTTCATGATGACAGATGTGTCAACGTACGCGCAGCAGAAAATTCTCCGTGAGAAGGTG
GACACACTGACGCTTGAGCCAGACCAGCGGACCCGAGCTATCAATAGGTTGATCATGCGG
CATTTCTCCGCGATGTTCAAACGGCGAGGATTGGCTCCGAGAATCCTCACTCCGGTGGAG
TACATGAACAACGTGAAAAGCGGAGCCGCCATTGGAGGGTGGAGCAAGGAGATGCCATGG
AACAAGGTGCAAGAAGCATTAGCTGACCCCGTCTTTTGGCGTATGGTGGCTGATGAACGC
GCCCGGCACCTGCGTGGAGATTGTGAATTGTGCGTGTTCAACACAATGGGCAAGAAGGAG
AAGAAGCCGTCCTCTTTCGGCGAAGCACGAGGATCAAGGATCATCTGGTACATGTGGCTC
GGAAGTCGGTTTTTGGAGTACGAAGCACTTGGATT
>AB701768.1 Culex flavivirus RNA, complete genome, strain: Toyama1701
ATTGGGCGCTTCAAGCGTAATGACCCGGTGCAGCAGGATGCTCCTCCAAAGCTCGAGATG
GGCACTCGAAGTGACCCCCGGGCAAAAGTGAAGCTGCAGGACCAGACAATCGTTGCTGGT
CGCGTGAAGAGGTTGCGAGAGGAAAACGCCAGCACATGGTTCGTGGACCGTGAACACCCT
TACCAATCGTTCAACTACCACGGGTCATTCGTCACTGACGATATCTCTCCAGGAGGGCAG
ACTGTCAACCCGATGATGCGTCGAATAATGTGGCCGTGGGATTTCCTTTCCCGTGTGACG
ACGTTCATGATGACAGATGTGTCAACGTACGCGCAGCAGAAAATTCTCCGTGAGAAGGTG
GACACACTGACGCTTGAGCCAGACCAGCGGACCCGAGCTATCAATAGGTTGATCATGCGG
CATTTCTCCGCGATGTTCAAACGGCGAGGATTGGCTCCGAGAATCCTCACTCCGGTGGAG
TACATGAACAACGTGAAAAGCGGAGCCGCCATTGGAGGGTGGAGCAAGGAGATGCCATGG
AACAAGGTGCAAGAAGCATTAGCTGACCCCGTCTTTTGGCGTATGGTGGCTGATGAACGC
GCCCGGCACCTGCGTGGAGATTGTGAATTGTGCGTGTTCAACACAATGGGCAAGAAGGAG
AAGAAGCCGTCCTCTTTCGGCGAAGCACGAGGATCAAGGATCATCTGGTACATGTGGCTC
GGAAGTCGGTTTTTGGAGTACGAAGCACTTGGATT
>AB701767.1 Culex flavivirus RNA, complete genome, strain: Toyama734
ATTGGGCGCTTCAAGCGTAATGACCCGGTGCAGCAGGATGCTCCTCCAAAGCTCGAGATG
GGCACTCGAAGTGACCCCCGGGCAAAAGTGAAGCTGCAGGACCAGACAATCGTTGCTGGT
CGCGTGAAGAGGTTGCGAGAGGAAAACGCCAGCACATGGTTCGTGGACCGTGAACACCCT
TACCAATCGTTCAACTACCACGGGTCATTCGTCACTGACGATATCTCTCCAGGAGGGCAG
ACTGTCAACCCGATGATGCGTCGAATAATGTGGCCGTGGGATTTCCTTTCCCGTGTGACG
ACGTTCATGATGACAGATGTGTCAACGTACGCGCAGCAGAAAATTCTCCGTGAGAAGGTG
GACACACTGACGCTTGAGCCAGACCAGCGGACCCGAGCTATCAATAGGTTGATCATGCGG
CATTTCTCCGCGATGTTCAAACGGCGAGGATTGGCTCCGAGAATCCTCACTCCGGTGGAG
TACATGAACAACGTGAAAAGCGGAGCCGCCATTGGAGGGTGGAGCAAGGAGATGCCATGG
AACAAGGTGCAAGAAGCATTAGCTGACCCCGTCTTTTGGCGTATGGTGGCTGATGAACGC
GCCCGGCACCTGCGTGGAGATTGTGAATTGTGCGTGTTCAACACAATGGGCAAGAAGGAG
AAGAAGCCGTCCTCTTTCGGCGAAGCACGAGGATCAAGGATCATCTGGTACATGTGGCTC
GGAAGTCGGTTTTTGGAGTACGAAGCACTTGGATT
>AB701766.1 Culex flavivirus RNA, complete genome, strain: Toyama71
ATTGGGCGCTTCAAGCGTAATGACCCGGTGCAGCAGGATGCTCCTCCAAAGCTCGAGATG
GGCACTCGAAGTGACCCCCGGGCAAAAGTGAAGCTGCAGGACCAGACAATCGTTGCTGGT
CGCGTGAAGAGGTTGCGAGAGGAAAACGCCAGCACATGGTTCGTGGACCGTGAACACCCT
TACCAATCGTTCAACTACCACGGGTCATTCGTCACTGACGATATCTCTCCAGGAGGGCAG
ACTGTCAACCCGATGATGCGTCGAATAATGTGGCCGTGGGATTTCCTTTCCCGTGTGACG
ACGTTCATGATGACAGATGTGTCAACGTACGCGCAGCAGAAAATTCTCCGTGAGAAGGTG
GACACACTGACGCTTGAGCCAGACCAGCGGACCCGAGCTATCAATAGGTTGATCATGCGG
CATTTCTCCGCGATGTTCAAACGGCGAGGATTGGCTCCGAGAATCCTCACTCCGGTGGAG
TACATGAACAACGTGAAAAGCGGAGCCGCCATTGGAGGGTGGAGCAAGGAGATGCCATGG
AACAAGGTGCAAGAAGCATTAGCTGACCCCGTCTTTTGGCGTATGGTGGCTGATGAACGC
GCCCGGCACCTGCGTGGAGATTGTGAATTGTGCGTGTTCAACACAATGGGCAAGAAGGAG
AAGAAGCCGTCCTCTTTCGGCGAAGCACGAGGATCAAGGATCATCTGGTACATGTGGCTC
GGAAGTCGGTTTTTGGAGTACGAAGCACTTGGATT
>JQ023758.1 Culex flavivirus strain Donggang NS5 protein gene, partial cds
ATTGGGCGCTTCAAGCGTAATGACCCGGTGCAGCAGGATGCCCCTCCAAAGCTCGAGATG
GGCACTCGAAGCGATCCCCGGGCAAAAGTAAAGCTGCAGGACCAGACAATCGTTGCTGGT
CGCGTGAAGAGGTTGCGAGAGGAAAACGCCAGCACATGGTTCGTGGACCGTGAACACCCT
TACCAATCATTCAACTACCACGGGTCATTCGTCACTGACGATATCTCTCCAGGAGGGCAG
ACTGTCAACCCGATGATGCGCCGAATAATGTGGCCGTGGGATTTCCTCTCCCGTGTGACG
ACGTTCATGATGACGGATGTGTCAACGTACGCGCAGCAGAAAATTCTCCGTGAGAAGGTG
GACACACTGACGCTTGAACCAGACCAGCGGACCAGAGCTATCAATAGGTTGATCATGCGG
CATTTCTCTGCGATGTTCAAACGGCGAGGATTGGCTCCGAGAATCCTCACTCCGGTGGAG
TATATGAGCAACGTGAAAAGCGGAGCCGCCATTGGAGGGTGGAGCAAGGAGATGCCATGG
AACAAGGTGCAAGAAGCTTTAGCTGACCCTGTCTTTTGGCGTATGGTAGCTGATGAACGC
GCTCGACACCTGCGTGGAGATTGTGAGTTGTGCGTGTTCAACACAATGGGCAAGAAGGAG
AAGAAGCCGTCCTCTTTCGGCGAGGCACGAGGATCAAGGATTATCTGGTACATGTGGCTC
GGAAGTCGGTTTTTGGAGTACGAGGCACTTGGATT
>FJ663034.1 Culex flavivirus isolate Iowa07, complete genome
ATTGGGCGCTTCAAACGTAATGACCCGGTGCAGCAGGATGCTCCTCCAAAGCTCGAGATG
GGCACTCGAAGTGACCCCCGGGCAAAAGTGAAGCTGCAGGATCAGACAATCGTTGCTGGT
CGCGTGAAGAGGTTGCGAGAGGAAAACGCCAGCACATGGTTCGTGGACCGTGAACACCCC
TACCAATCGTTCAACTACCACGGGTCATTTGTCACTGACGACATCTCTCCCGGAGGACAG
ACTGTAAACCCGATGATGCGCCGAATAATGTGGCCGTGGGATTTCCTCTCCCGTGTGACG
ACGTTCATGATGACAGATGTGTCAACGTACGCGCAGCAGAAAATTCTCCGTGAGAAGGTG
GATACACTGACGCTTGAACCAGACCAGCGAACCCGAGCTATCAATAGGTTGATCATGCGG
CATTTCTCTGCGATGTTCAAACGGCGAGGATTGGCTCCGAGAATCCTCACTCCGGTGGAG
TACATGAACAACGTGAAAAGCGGTGCCGCCATTGGAGGGTGGAGCAAGGAGATGCCATGG
AACAAGGTGCAAGAAGCTTTAGCTGACCCTGTCTTTTGGCGTATGGTGGCTGATGAACGC
GCTCGGCACCTGCGTGGAGATTGTGAGCTGTGCGTGTTCAACACAATGGGCAAGAAGGAG
AAGAAGCCGTCCTCTTTCGGCGAGGCACGAGGATCAAGGATTATCTGGTACATGTGGCTC
GGAAGTCGGTTTTTGGAGTACGAAGCACTTGGATT
>AB701776.1 Culex flavivirus RNA, complete genome, strain: Toyama2627
ATTGGGCGCTTCAAGCGTAATGACCCGGTGCAGCAGGATGCTCCTCCAAAGCTCGAGATG
GGCACTCGGAGCGACCCCCGGGCAAAAGTGAAGCTGCAGGACCAGACAATCGTTGCTGGT
CGCGTGAAGAGGTTGCGAGAGGAAAACGCTAGTACGTGGTTTGTGGACCGTGAACACCCT
TACCAATCGTTCAACTACCACGGGTCATTCGTCACTGACGATATCTCTCCAGGAGGGCAG
ACTGTCAACCCGATGATGCGCCGAATAATGTGGCCGTGGGATTTCCTCTCCCGTGTGACG
ACGTTCATGATGACAGATGTGTCAACGTACGCGCAGCAGAAAATTCTCCGTGAGAAGGTG
GACACACTGACGCTTGAACCGGACCAGCGGACCCGAGCTATCAATAGGTTGATCATGCGG
CATTTCTCCGCGATGTTCAAACGGCGAGGATTGGCTCCGAGAATCCTCACTCCGGTGGAG
TACATGAACAACGTGAAAAGCGGAGCCGCCATTGGAGGGTGGAGCAAGGAGATGCCATGG
AACAAGGTGCAAGAAGCTTTAGCTGACCCTGTCTTCTGGCGTATGGTGGCTGATGAACGC
GCCCGGCACCTGCGTGGAGATTGTGAGTTGTGCGTGTTCAACACAATGGGCAAGAAGGAG
AAGAAGCCGTCCTCTTTCGGTGAGGCACGAGGATCAAGGATTATCTGGTACATGTGGCTC
GGAAGTCGGTTTTTGGAGTACGAAGCACTTGGATT
>JQ308188.1 Culex flavivirus isolate DG1064, complete genome
ATTGGGCGCTTCAAGCGTAATGACCCGGTGCAGCAGGATGCTCCTCCAAAGCTCGAGATG
GGCACTCGAAGTGACCCCCGGGCAAAAGTGAAGCTGCAGGACCAGACAATCGTTGCTGGT
CGCGTGAAGAGGTTGCGAGAGGAAAACGCCAGCACATGGTTCGTGGACCGTGAACACCCT
TACCAATCGTTCAACTACCACGGGTCATTCGTCACTGACGATATCTCTCCAGGAGGGCAG
ACTGTCAACCCGATGATGCGTCGAATAATGTGGCCGTGGGATTTCCTCTCCCGTGTGACG
ACGTTCATGATGACAGATGTGTCAACGTACGCGCAGCAGAAAATTCTCCGTGAGAAAGTG
GACACACTGACGCTTGAACCAGACCAGCGGACCCGAGCTATCAATAGGTTGGTCATGCGG
CATTTCTCTGCGATGTTCAAACGGCGAGGATTGGCTCCGAGAATCCTCACTCCGGTAGAG
TACATGAACAACGTAAAAAGCGGAGCCGCCATTGGAGGGTGGAGCAAGGAAATGCCATGG
AACAAGGTGCAAGAAGCTTTAGCTGACCCTGTCTTTTGGCGTATGGTGGCTGATGAACGC
GCCCGGCACTTGCGTGGAGATTGTGAGTTGTGCGTGTTCAACACAATGGGCAAGAAGGAG
AAGAAGCCGTCCTCTTTCGGCGAGGCACGAGGATCAAGGATTATCTGGTACATGTGGCTC
GGAAGTCGGTTTTTGGAGTACGAAGCACTTGG
>JQ409186.1 Culex flavivirus strain DG2 nonstructural protein 5 gene, partial cds
ATTGGGCGCTTCAAGCGTAATGACCCGGTTCAGCAGGATGCTCCCCCAAAGCTCGAGATG
GGCACTCGAAGTGACCCCCGGGCAAAAGTGAAGCTGCAGGACCAGACAATCGTTGCTGGT
CGCGTGAAGAGGTTGCGAGAGGAAAACGCCAGCACATGGTTCGTGGACCGTGAACACCCT
TACCAATCATTCAACTACCACGGGTCATTCGTCACCGACGATATCTCTCCAGGAGGGCAG
ACTGTTAACCCGATGATGCGCCGAATAATGTGGCCGTGGGATTTCCTCTCCCGTGTGACG
ACGTTCATGATGACAGATGTGTCAACGTACGCGCAGCAGAAGATTCTCCGTGAGAAGGTG
GATACACTGACGCTTGAACCAGACCAGCGGACCCGAGCTATCAATAGGTTGATCATGCGG
CATTTCTCTGCGATGTTCAAACGGCGAGGATTGGCTCCGAGAATCCTCACTCCGGTGGAG
TATATGAGCAACGTGAAAAGCGGAGCCGCCATTGGAGGGTGGAGCAAGGAGATGCCATGG
AACAAGGTGCAAGAAGCTCTAGCTGACCCTGTCTTTTGGCGTATGGTAGCTGATGAACGC
GCCCGGCACCTGCGGGGAGATTGTGAGTTGTGCGTGTTCAACACAATGGGCAAGAAGGAG
AAGAAGCCGTCCTCTTTCGGCGAGGCACGAGGATCAAGGATTATCTGGTATATGTGGCTC
GGAAGTCGGTTTTTGGAGTACGAAGCACTTGGATT
>JQ409191.1 Culex flavivirus strain DG5 nonstructural protein 5 gene, partial cds
ATTGGGCGCTTCAAGCGTAATGACCCGGTTCAGCAGGATGCTCCTCCAAAGCTCGAGATG
GGCACTCGAAGTGACCCCCGGGCAAAAGTGAAGCTGCAGGACCAGACAATCGTTGCTGGT
CGCGTGAAAAGGTTGCGAGAGGAAAACGCCAGCACATGGTTCGTGGACCGTGAACACCCT
TACCAATCATTCAACTACCACGGGTCATTCGTCACCGACGATATCTCTCCAGGAGGGCAG
ACTGTTAACCCGATGATGCGCCGAATAATGTGGCCGTGGGATTTCCTCTCCCGTGTGACG
ACGTTCATGATGACAGATGTGTCAACGTACGCGCAGCAGAAGATTCTCCGTGAGAAGGTG
GACACACTGACGCTTGAACCAGACCAGCGGACCCGAGCTATCAATAGGTTGATCATGCGG
CATTTCTCTGCGATGTTTAAACGGCGAGGATTGGCTCCGAGAATCCTCACTCCGGTGGAG
TATATGAGCAACGTGAAAAGCGGAGCCGCCATTGGAGGGTGGAGCAAGGAGATGCCATGG
AACAAGGTGCAAGAAGCTTTAGCTGACCCTGTTTTTTGGCGTATGGTAGCTGATGAACGC
GCCCGGCACCTGCGGGGAGATTGTGAGTTGTGCGTGTTCAACACAATGGGCAAGAAGGAG
AAGAAGCCGTCCTCTTTCGGCGAGGCACGAGGATCAAGGATTATCTGGTATATGTGGCTC
GGAAGCCGGTTTTTGGAGTACGAAGCACTTGGATT
>JQ409190.1 Culex flavivirus strain DG7 nonstructural protein 5 gene, partial cds
ATTGGGCGCTTCAAGCGTAATGACCCGGTTCAGCAGGATGCTCCCCCAAAGCTCGAGATG
GGCACTCGAAGTGACCCCCGGGCAAAAGTGAAGCTGCAGGACCAGACAATCGTTGCTGGT
CGCGTGAAGAGGTTGCGAGAGGAAAACGCCAGCACATGGTTCGTGGACCGTGAACACCCT
TACCAATCATTCAACTACCACGGGTCATTCGTCACCGACGATATCTCTCCAGGAGGGCAG
ACTGTTAACCCGATGATGCGCCGAATAATGTGGCCGTGGGATTTCCTCTCCCGTGTGACG
ACGTTCATGATGACGGATGTGTCAACGTACGCGCAGCAGAAAATTCTCCGTGAGAAGGTG
GACACACTGACGCTTGAACCAGACCAGCGGACCAGAGCTATCAATAGGTTGATCATGCGG
CATTTCTCTGCGATGTTCAAACGGCGAGGATTGGCTCCGAGAATCCTCACTCCGGTGGAG
TATATGAGCAACGTGAAAAGCGGAGCCGCCATTGGAGGGTGGAGCAAGGAGATGCCATGG
AACAAGGTGCAAGAAGCTTTAGCTGACCCTGTCTTTTGGCGTATGGTAGCTGATGAACGC
GCTCGACACCTGCGTGGAGATTGTGAGTTGTGCGTGTTCAACACAATGGGCAAGAAGGAG
AAGAAGCCGTCCTCTTTCGGCGAGGCACGAGGATCAAGGATTATCTGGTACATGTGGCTC
GGAAGTCGGTTTTTGGAGTACGAAGCACTTGGATT
>JQ308190.1 Culex flavivirus isolate DG1007, complete genome
ATTGGGCGCTTCAAGCGTAATGACCCGGTGCAGCAGGATGCCCCTCCAAAGCTCGAGATG
GGCACTCGAAGCGACCCCCGGGCAAAAGTAAAGCTGCAGGACCAGACAATCGTTGCTGGT
CGCGTGAAGAGGTTGCGAGAGGAAAACGCCAGCACATGGTTCGTGGACCGTGAACACCCT
TACCAATCATTCAACTACCACGGGTCATTCGTCACTGACGATATCTCTCCAGGAGGGCAG
ACTGTCAACCCGATGATGCGCCGAATAATGTGGCCGTGGGATTTCCTCTCCCGTGTGACG
ACGTTCATGATGACGGATGTGTCAACGTACGCGCAGCAGAAAATTCTCCGTGAGAAGGTG
GACACACTGACGCTTGAACCAGACCAGCGGACCAGAGCTATCAATAGGTTGATCATGCGG
CATTTCTCTGCGATGTTCAAACGGCGAGGATTGGCTCCGAGAATCCTCACTCCGGTGGAG
TATATGAGCAACGTGAAAAGCGGAGCCGCCATTGGAGGGTGGAGCAAGGAGATGCCATGG
AACAAGGTGCAAGAAGCTTTAGCTGACCCTGTCTTTTGGCGTATGGTAGCTGATGAACGC
GCTCGACACCTGCGTGGAGATTGTGAGTTGTGCGTGTTCAACACAATGGGCAAGAAGGAG
AAGAAGCCGTCCTCTTTCGGCGAGGCACGAGGATCAAGGATTATCTGGTATATGTGGCTC
GGGAGTCGGTTTTTGGAGTACGAGGCACTTGGATT
>HQ678513.1 Culex flavivirus isolate H0901, complete genome
ATTGGGCGCTTCAAGCGAAATGACCCGGTGCAGCAGGATGCTCCTCCAAAACTCGAGATG
GGCACTCGAAGTGACCCCCGGGCGAAAGTGAAGCTGCAGGACCAAACAATCGTTGCTGGC
CGCGTGAAGAGGCTGCGAGAGGAAAACGCCGGTACATGGTTCGTGGACCGTGAACACCCT
TACCAATCATTCAACTACCACGGATCGTTTGTCACTGACGATATCTCTCCGGGAGGGCAG
ACGGTCAACCCGATGATGCGCCGAATAATGTGGCCGTGGGATTTTCTCTCCCGTGTAACG
ACGTTCATGATGACAGATGTGTCAACGTACGCGCAGCAGAAAATTCTCCGTGAGAAGGTG
GACACACTGACGCTCGAACCGGACCAGCGGACCCGAGCTATCAATCGGCTGATCATGCGG
CATTTCTCTGCTATGTTCAAACGGCGAGGATTGGCTCCGAGAATCCTCACTCCGGTGGAG
TACATGAGCAACGTGAAAAGCGGAGCCGCCATTGGAGGGTGGAGCAAGGAGATGCCATGG
AACAAGGTGCAAGAAGCTCTAGCTGACCCTGTCTTTTGGCGTATGGTAGCTGATGAACGT
GCCCGGCACCTGCGTGGAGAGTGTGAGTTGTGCGTGTTCAACACAATGGGGAAGAAGGAG
AAGAAGCCGTCCTCTTTCGGCGAGGCACGAGGATCGAGGATTATCTGGTATATGTGGCTC
GGAAGTCGGTTTTTGGAGTACGAAGCACTTGGATT
>JQ308186.1 Culex flavivirus isolate HLD102, complete genome
ATTGGGCGCTTCAAGCGAAATGACCCGGTGCAGCAGGATGCTCCTCCAAAACTCGAGATG
GGCACTCGAAGTGACCCCCGGGCGAAAGTGAAGCTGCAGGACCAAACAATCGTTGCTGGC
CGCGTGAAGAGGCTGCGAGAGGAAAACGCCGGTACATGGTTCGTGGACCGTGAACACCCT
TACCAATCATTCAACTACCACGGATCGTTTGTCACCGACGATATCTCTCCGGGTGGGCAG
ACGGTCAACCCGATGATGCGCCGAATAATGTGGCCGTGGGATTTTCTCTCCCGTGTAACG
ACGTTCATGATGACAGATGTGTCAACGTACGCGCAGCAGAAAATTCTCCGTGAGAAGGTG
GACACACTGACGCTCGAACCGGACCAGCGGACCCGAGCTATCAATCGGCTGATCATGCGG
CATTTCTCTGCTATGTTCAAACGGCGAGGATTGGCTCCGAGAATCCTCACTCCGGTGGAG
TACATGAGCAACGTGAAAAGCGGAGCCGCCATTGGAGGGTGGAGCAAGGAGATGCCATGG
AACAAGGTGCAAGAAGCTCTAGCTGACCCTGTCTTTTGGCGTATGGTAGCTGATGAACGT
GCCCGGCACCTGCGTGGAGAGTGTGAGTTGTGCGTGTTCAACACAATGGGGAAGAAGGAG
AAGAAGCCGTCCTCTTTCGGCGAGGCACGAGGATCGAGGATTATCTGGTATATGTGGCTC
GGAAGTCGGTTTTTGGAGTACGAAGCACTTGGATT
>JQ518484.1 Culex flavivirus strain SDDM06-11 polyprotein gene, partial cds
ATTGGGCGCTTTAAGCGAAATGACCCGGTGCAGCAGGATGCTCCGCCGAAACTCGAGATG
GGCACTCGAAGTGACCCCCGGGCAAAAGTGAAGCTGCAGGACCAAACAATCGTTGCTGGC
CGCGTGAAGAGGCTGCGAGAGGAAAACGCCAGTACATGGTTCGTGGACCGTGAACACCCT
TACCAATCATTCAACTACCACGGGTCGTTCGTCACTGACGATATTTCTCCGGGAGGGCAG
ACGGTCAACCCGATGATGCGCCGAATAATGTGGCCGTGGGATTTTCTCTCCCGTGTAACA
ACGTTCATGATGACAGATGTGTCAACGTACGCGCAGCAGAAAATTCTCCGTGAGAAGGTG
GACACACTGACGCTCGAACCAGACCAGCGGACCCGAGCTATCAATCGGCTGATCATGCGG
CATTTCTCAGCGATGTTCAAACGGCGAGGATTGGCTCCGAGAATCCTCACTCCGGTGGAG
TACATGAGCAACGTGAAAAGCGGAGCCGCCATTGGAGGGTGGAGCAAGGAGATGCCATGG
AACAAGGTGCAAGAAGCTCTAGCTGACCCTGTCTTTTGGCGTATGGTAGCTGATGAACGT
GCTCGGCACCTGCGTGGAGAGTGTGAGTTGTGCGTGTTCAACACAATGGGCAAGAAGGAG
AAGAAGCCGTCCTCTTTCGGCGAGGCACGAGGATCAAGGATTATCTGGTATATGTGGCTC
GGAAGTCGGTTTTTGGAGTATGAAGCACTCGGATT
>JQ308187.1 Culex flavivirus isolate HLD105, complete genome
ATTGGGCGCTTCAAGCGAAATGACCCGGTGCAGCAGGATGCTCCTCCAAAACTCGAGATG
GGCACTCGAAGTGACCCTCGGGCGAAAGTGAAGCTGCAGGACCAAACAATCGTTGCTGGC
CGCGTGAAGAGGCTGCGAGAGGAAAACGCCGGTACATGGTTCGTGGACCGTGAACACCCT
TACCAATCATTCAACTACCACGGATCGTTTGTCACTGACGATATCTCTCCGGGAGGGCAG
ACGGTCAACCCGATGATGCGCCGAATAATGTGGCCGTGGGATTTTCTCTCCCGTGTAACG
ACGTTCATGATGACAGATGTGTCAACGTACGCGCAGCAGAAAATTCTCCGTGAGAAGGTG
GACACACTGACGCTCGAACCGGACCAGCGGACCCGAGCTATCAATCGGCTGATCATGCGG
CACTTCTCTGCTATGTCCAAACGGCGAGGATTGGCTCCGAGAATCCTCACTCCGGTGGAG
TACATGAGCAACGTGAAAAGCGGAGCCGCCATTGGAGGGTGGAGCAAGGAGATGCCATGG
AACAAGGTGCAAGAAGCTCTAGCTGACCCTGTCTTTTGGCGTATGGTAGCTGATGAACGT
GCCCGGCACCTGCGTGGAGAGTGTGAGTTGTGCGTGTTCAACACAATGGGGAAGAAGGAG
AAGAAGCCGTCCTCTTTCGGCGAGGCACGAGGATCGAGGATTATCTGGTATATGTGGCTC
GGAAGTCGGTTTTTGGAGTACGAAGCACTTGGATT
